# Supplementary material for: Serotype distribution, trend of multidrug resistance and prevalence of β-lactamase resistance genes in human Salmonella isolates from clinical specimens in Guizhou, China
Source: PLoS One. 2023 Apr 20;18(4):e0282254. doi: 10.1371/journal.pone.0282254 (PMC10118202; doi:10.1371/journal.pone.0282254)
Supplement: S1 Table — (XLSX) [file pone.0282254.s001.xlsx]

## Sheet: Sheet1
Supplementary S1 Table
Antimicrobial resistance genes primer and PCR cycling conditions information.
Gene	(5'-3') Primer Sequences	Size (bp)	Temp,℃(time) for:
			Denaturation	Annealing	Extension
blaTEM	F-ATGAGTATTCAACATTTCCGT	861	95 (30 s)	56 (1 min)	72 (30 s)
	R-TTACCAATGCTTAATCAGTGA
blaCTX-M	F-CGGTGCTTAAACAGAGCGAG	-	95 (30 s)	56 (1 min)	72 (30 s)
	R-CCATGAATAAGCAGCTGATTGCCC
blaSHV	F-TTCGCCTGTGTA TTATCTCCCTG	854	95 (30 s)	60 (1 min)	72 (30 s)
	R-TTAGCGTTGCCAGTGYTCG
blaOXA-1	F-ATGAAAAACACAATACATATCAACTTCGC	820	95 (30 s)	52 (1 min)	72 (30 s)
	R-GTGTGTTTAGAATGGTGATCGCATT
blaOXA-2	F-ACGATAGTTGTGGCAGACGAAC	608	95 (30 s)	52 (1 min)	72 (30 s)
	R-ATYCTGTTTGGCGTATCRATATTC
blaPER	F-ATGAATGTCATTATAAAAGC	930	95 (30 s)	60 (1 min)	72 (30 s)
	R-AATTTGGGCTTAGGGCAGAA
blaCMY	F-GATTCCTTGGACTCTTCAG	-	95 (30 s)	56 (1 min)	72 (30 s)
	R-TAAAACCAGGTTCCCAGATAGC
