# Supplementary material for: Serotype distribution, trend of multidrug resistance and prevalence of β-lactamase resistance genes in human Salmonella isolates from clinical specimens in Guizhou, China
Source: PLoS One. 2023 Apr 20;18(4):e0282254. doi: 10.1371/journal.pone.0282254 (PMC10118202; doi:10.1371/journal.pone.0282254)
Supplement: S2 Table — (XLSX) [file pone.0282254.s002.xlsx]

## Sheet: Sheet1
Supplementary S2 Table
AMR patterns of Salmonella isolates
AMR patterns	Number of isolates
AMP-STR-SOX-NAL	41
AMP-CHL-STR-SOX-TCY-DOX-SXT	29
AMP-STR-SOX-NAL-AMC	17
AMP-STR-SOX-TCY-DOX	16
NAL	16
AMP-STR-SOX-TCY-DOX-AMC	15
AMP-STR-SOX-TCY-NAL-DOX	11
STR-SOX	10
AMP-CHL-STR-SOX-TCY-DOX-SXT-AMC	7
AMP-CHL-STR-SOX-NAL-SXT	6
SOX-NAL	6
AMP-CHL-STR-SOX-TCY-DOX-GEN-CIP-SXT-AZM	4
AMP-CHL-STR-SOX-TCY-DOX-GEN-SXT	4
AMP-CHL-STR-SOX-TCY-NAL-DOX-GEN-CIP-SXT	4
AMP-STR-SOX-NAL-SXT	4
AMP-STR-SOX-TCY-NAL-DOX-AMC	4
STR	4
TCY-DOX	4
AMP-CHL-STR-SOX-TCY-DOX-GEN-SXT-AZM	3
AMP-CHL-STR-SOX-TCY-NAL-DOX-GEN-CIP-SXT-AMC	3
AMP-CHL-STR-SOX-TCY-NAL-DOX-SXT	3
AMP-STR-SOX-TCY-DOX-CRO-FEP	3
AMP-STR-SOX-TCY-DOX-GEN-CIP-SXT-AZM	3
AMP-STR-SOX-TCY-DOX-GEN-SXT-AZM	3
SOX	3
STR-SOX-TCY-NAL-DOX	3
TCY-NAL	3
AMP-CHL-SOX-TCY-DOX-SXT	2
AMP-CHL-STR-SOX-TCY-DOX-AMC	2
AMP-CHL-STR-SOX-TCY-NAL-CIP-SXT	2
AMP-CHL-STR-SOX-TCY-NAL-DOX-AMC-CRO-FEP	2
AMP-CHL-STR-SOX-TCY-NAL-DOX-GEN-CIP-SXT-AZM-CRO-FEP	2
AMP-CHL-STR-SOX-TCY-NAL-DOX-GEN-SXT-AZM	2
AMP-CHL-STR-SOX-TCY-SXT	2
AMP-STR-SOX-NAL-SXT-AMC	2
AMP-STR-SOX-TCY-DOX-SXT	2
AMP-STR-SOX-TCY-NAL-DOX-GEN-SXT-AZM	2
AMP-STR-SOX-TCY-NAL-DOX-SXT	2
AMP-STR-SOX-TCY-NAL-DOX-SXT-AMC	2
CHL-SOX-TCY-DOX	2
CHL-STR-SOX-TCY-NAL-DOX-SXT	2
STR-SOX-TCY-DOX	2
STR-SOX-TCY-NAL-DOX-SXT	2
STR-TCY-DOX	2
STR-TCY-NAL	2
AMP-AMC-CRO-FEP	1
AMP-CHL-SOX-AMC	1
AMP-CHL-SOX-TCY-DOX-SXT-AMC-CRO	1
AMP-CHL-SOX-TCY-NAL-DOX-CIP	1
AMP-CHL-SOX-TCY-NAL-DOX-GEN-AMC-CRO-FEP	1
AMP-CHL-SOX-TCY-NAL-DOX-GEN-AMC-CRO-FOX	1
AMP-CHL-SOX-TCY-NAL-SXT-AMC	1
AMP-CHL-STR-SOX-DOX-SXT	1
AMP-CHL-STR-SOX-NAL-DOX-SXT	1
AMP-CHL-STR-SOX-TCY	1
AMP-CHL-STR-SOX-TCY-DOX	1
AMP-CHL-STR-SOX-TCY-DOX-CIP-SXT-AMC-AMP	1
AMP-CHL-STR-SOX-TCY-DOX-CIP-SXT-AMC-AZM-CRO-FOX	1
AMP-CHL-STR-SOX-TCY-DOX-CIP-SXT-AMC-CRO-FOX	1
AMP-CHL-STR-SOX-TCY-DOX-CIP-SXT-AMC-FOX	1
AMP-CHL-STR-SOX-TCY-DOX-CRO-FEP	1
AMP-CHL-STR-SOX-TCY-DOX-GEN-CIP	1
AMP-CHL-STR-SOX-TCY-DOX-GEN-CIP-SXT-AZM-FEP	1
AMP-CHL-STR-SOX-TCY-DOX-GEN-CRO	1
AMP-CHL-STR-SOX-TCY-DOX-SXT-CRO-FEP	1
AMP-CHL-STR-SOX-TCY-GEN-CIP-SXT-AZM	1
AMP-CHL-STR-SOX-TCY-GEN-SXT	1
AMP-CHL-STR-SOX-TCY-NAL-DOX-AMC	1
AMP-CHL-STR-SOX-TCY-NAL-DOX-CIP-CRO-FEP	1
AMP-CHL-STR-SOX-TCY-NAL-DOX-CIP-SXT	1
AMP-CHL-STR-SOX-TCY-NAL-DOX-CIP-SXT-AMC-FEP	1
AMP-CHL-STR-SOX-TCY-NAL-DOX-CIP-SXT-CRO-FEP	1
AMP-CHL-STR-SOX-TCY-NAL-DOX-CRO	1
AMP-CHL-STR-SOX-TCY-NAL-DOX-GEN-AMC-FOX	1
AMP-CHL-STR-SOX-TCY-NAL-DOX-GEN-CIP-SXT-AZM	1
AMP-CHL-STR-SOX-TCY-NAL-DOX-GEN-CIP-SXT-CRO-FEP	1
AMP-CHL-STR-SOX-TCY-NAL-DOX-GEN-SXT	1
AMP-CHL-STR-SOX-TCY-NAL-DOX-GEN-SXT-AMC	1
AMP-CHL-STR-SOX-TCY-NAL-DOX-GEN-SXT-AMC-CRO-FEP	1
AMP-CHL-STR-SOX-TCY-NAL-DOX-GEN-SXT-AZM-CRO-FEP	1
AMP-CHL-STR-SOX-TCY-NAL-DOX-SXT-AMC	1
AMP-CHL-STR-SOX-TCY-NAL-DOX-SXT-AMC-CRO-FEP	1
AMP-CHL-STR-SOX-TCY-NAL-GEN-SXT	1
AMP-CHL-STR-SOX-TCY-SXT-AMC	1
AMP-GEN-CRO-FEP	1
AMP-NAL	1
AMP-NAL-GEN	1
AMP-SOX-NAL-AMC-CRO-FEP-IMP	1
AMP-SOX-NAL-CIP-AMC-AZM-CRO-FOX	1
AMP-SOX-TCY-DOX-CIP	1
AMP-SOX-TCY-DOX-SXT	1
AMP-SOX-TCY-NAL-DOX	1
AMP-STR-SOX	1
AMP-STR-SOX-AMC-CRO-FEP	1
AMP-STR-SOX-NAL-AMC-CRO-FEP	1
AMP-STR-SOX-NAL-DOX-CIP-AZM-CRO-FOX-FEP	1
AMP-STR-SOX-NAL-DOX-SXT-AMC	1
AMP-STR-SOX-TCY	1
AMP-STR-SOX-TCY-DOX-AMC-CRO-FEP	1
AMP-STR-SOX-TCY-DOX-AMC-IMP	1
AMP-STR-SOX-TCY-DOX-CRO	1
AMP-STR-SOX-TCY-DOX-GEN-CIP-SXT-AZM-CRO-FEP	1
AMP-STR-SOX-TCY-DOX-GEN-SXT-AMC-AZM	1
AMP-STR-SOX-TCY-DOX-SXT-AMC	1
AMP-STR-SOX-TCY-DOX-SXT-AMC-CRO-FEP	1
AMP-STR-SOX-TCY-NAL	1
AMP-STR-SOX-TCY-NAL-CRO-FEP	1
AMP-STR-SOX-TCY-NAL-DOX-AZM	1
AMP-STR-SOX-TCY-NAL-DOX-CIP	1
AMP-STR-SOX-TCY-NAL-DOX-CRO-FEP	1
AMP-STR-SOX-TCY-NAL-DOX-GEN-AMC	1
AMP-STR-SOX-TCY-NAL-DOX-GEN-CIP-CRO-FEP	1
AMP-STR-SOX-TCY-NAL-GEN-CIP-SXT-AZM-CRO	1
AMP-STR-SOX-TCY-SXT	1
AMP-TCY-AMC-IMP	1
AMP-TCY-DOX-CRO-FEP	1
AMP-TCY-NAL-DOX-CIP	1
CHL-NAL	1
CHL-STR-SOX	1
CHL-STR-SOX-NAL-GEN-SXT	1
CHL-TCY-NAL-DOX-CIP	1
SOX-TCY-DOX-SXT	1
STR-IMP	1
STR-NAL	1
STR-SOX-AMC	1
STR-SOX-ANL	1
STR-SOX-DOX-SXT	1
STR-SOX-IMP	1
STR-SOX-NAL	1
STR-SOX-NAL-AMC	1
STR-SOX-NAL-TCY-DOX	1
STR-SOX-TCY-DOX-AMC	1
STR-SOX-TCY-DOX-SXT	1
STR-SOX-TCY-SXT	1
sensitive	9
