# Supplementary material for: Serotype distribution, trend of multidrug resistance and prevalence of β-lactamase resistance genes in human Salmonella isolates from clinical specimens in Guizhou, China
Source: PLoS One. 2023 Apr 20;18(4):e0282254. doi: 10.1371/journal.pone.0282254 (PMC10118202; doi:10.1371/journal.pone.0282254)
Supplement: S3 Table — (XLSX) [file pone.0282254.s003.xlsx]

## Sheet: S. Enteritidis
AMR patterns of Salmonella Enteritidis isolates
AMR patterns	Number of isolates
AMP-STR-SOX-NAL	40
AMP-STR-SOX-NAL-AMC	17
NAL	11
AMP-STR-SOX-TCY-NAL-DOX	9
SOX-NAL	4
AMP-STR-SOX-NAL-SXT	3
AMP-STR-SOX-TCY-NAL-DOX-AMC	3
AMP-STR-SOX-NAL-SXT-AMC	2
AMP-STR-SOX-TCY-NAL-DOX-GEN-SXT-AZM	2
AMP-STR-SOX-TCY-NAL-DOX-SXT	2
AMP-STR-SOX-TCY-NAL-DOX-SXT-AMC	2
TCY-NAL	2
AMP-AMC-CRO-FEP	1
AMP-CHL-STR-SOX-TCY-DOX-SXT	1
AMP-CHL-STR-SOX-TCY-NAL-DOX-AMC	1
AMP-CHL-STR-SOX-TCY-NAL-DOX-AMC-CRO-FEP	1
AMP-CHL-STR-SOX-TCY-NAL-DOX-CIP-SXT-CRO-FEP	1
AMP-CHL-STR-SOX-TCY-NAL-DOX-GEN-AMC-FOX	1
AMP-CHL-STR-SOX-TCY-NAL-DOX-SXT	1
AMP-NAL	1
AMP-NAL-GEN	1
AMP-SOX-NAL-AMC-CRO-FEP-IMP	1
AMP-STR-SOX-NAL-AMC-CRO-FEP	1
AMP-STR-SOX-NAL-DOX-SXT-AMC	1
AMP-STR-SOX-TCY-NAL	1
AMP-STR-SOX-TCY-NAL-CRO-FEP	1
AMP-STR-SOX-TCY-NAL-DOX-AZM	1
AMP-STR-SOX-TCY-NAL-DOX-CRO-FEP	1
AMP-STR-SOX-TCY-NAL-DOX-GEN-AMC	1
AMP-STR-SOX-TCY-NAL-GEN-CIP-SXT-AZM-CRO	1
AMP-TCY-AMC-IMP	1
CHL-NAL	1
CHL-STR-SOX-TCY-NAL-DOX-SXT	1
SOX	1
STR-SOX	1
STR-SOX-DOX-SXT	1
STR-SOX-NAL	1
STR-SOX-TCY-DOX-AMC	1
STR-TCY-NAL	1

## Sheet: monophasic variant
AMR patterns of Salmonella 4,[5],12:i:- isolates
AMR patterns	Number of isolates
AMP-STR-SOX-TCY-DOX-AMC	14
AMP-STR-SOX-TCY-DOX	13
AMP-CHL-STR-SOX-NAL-SXT	6
AMP-CHL-STR-SOX-TCY-DOX-SXT	4
AMP-STR-SOX-TCY-DOX-CRO-FEP	3
AMP-CHL-STR-SOX-TCY-DOX-AMC	2
AMP-CHL-STR-SOX-TCY-DOX-GEN-SXT	2
AMP-CHL-STR-SOX-TCY-DOX-SXT-AMC	2
AMP-CHL-STR-SOX-TCY-NAL-DOX-GEN-CIP-SXT-AMC	2
AMP-CHL-STR-SOX-TCY-NAL-DOX-GEN-CIP-SXT-AZM-CRO-FEP	2
NAL	2
STR-SOX-TCY-DOX	2
AMP-CHL-SOX-TCY-NAL-DOX-CIP	1
AMP-CHL-SOX-TCY-NAL-DOX-GEN-AMC-CRO-FOX	1
AMP-CHL-STR-SOX-TCY-DOX	1
AMP-CHL-STR-SOX-TCY-DOX-CRO-FEP	1
AMP-CHL-STR-SOX-TCY-DOX-GEN-CIP-SXT-AZM	1
AMP-CHL-STR-SOX-TCY-DOX-GEN-CRO	1
AMP-CHL-STR-SOX-TCY-NAL-CIP-SXT	1
AMP-CHL-STR-SOX-TCY-NAL-DOX-CIP-CRO-FEP	1
AMP-CHL-STR-SOX-TCY-NAL-DOX-CIP-SXT	1
AMP-CHL-STR-SOX-TCY-NAL-DOX-CRO	1
AMP-CHL-STR-SOX-TCY-NAL-DOX-GEN-CIP-SXT	1
AMP-CHL-STR-SOX-TCY-NAL-DOX-GEN-CIP-SXT-CRO-FEP	1
AMP-CHL-STR-SOX-TCY-NAL-DOX-GEN-SXT	1
AMP-CHL-STR-SOX-TCY-NAL-DOX-GEN-SXT-AMC	1
AMP-CHL-STR-SOX-TCY-NAL-DOX-SXT-AMC-CRO-FEP	1
AMP-SOX-TCY-NAL-DOX	1
AMP-STR-SOX	1
AMP-STR-SOX-TCY	1
AMP-STR-SOX-TCY-DOX-AMC-CRO-FEP	1
AMP-STR-SOX-TCY-DOX-AMC-IMP	1
AMP-STR-SOX-TCY-DOX-CRO	1
AMP-STR-SOX-TCY-DOX-GEN-CIP-SXT-AZM-CRO-FEP	1
AMP-STR-SOX-TCY-DOX-SXT-AMC	1
AMP-STR-SOX-TCY-DOX-SXT-AMC-CRO-FEP	1
AMP-STR-SOX-TCY-NAL-DOX-AMC	1
AMP-STR-SOX-TCY-NAL-DOX-CIP	1
AMP-TCY-DOX-CRO-FEP	1
CHL-STR-SOX-NAL-GEN-SXT	1
CHL-STR-SOX-TCY-NAL-DOX-SXT	1
sensitive	1
STR	1
STR-SOX-TCY-NAL-DOX-SXT	1
TCY-DOX	1

## Sheet: S. Typhimurium
AMR patterns of Salmonella Typhimurium isolates
AMR patterns	Number of isolates
AMP-CHL-STR-SOX-TCY-DOX-SXT	19
AMP-CHL-STR-SOX-TCY-DOX-SXT-AMC	4
STR	3
AMP-CHL-SOX-TCY-DOX-SXT	2
AMP-CHL-STR-SOX-TCY-NAL-DOX-GEN-CIP-SXT	2
AMP-STR-SOX-TCY-NAL-DOX	2
NAL	2
SOX-NAL	2
AMP-CHL-SOX-AMC	1
AMP-CHL-SOX-TCY-DOX-SXT-AMC-CRO	1
AMP-CHL-STR-SOX-DOX-SXT	1
AMP-CHL-STR-SOX-NAL-DOX-SXT	1
AMP-CHL-STR-SOX-TCY-DOX-CIP-SXT-AMC-AMP	1
AMP-CHL-STR-SOX-TCY-DOX-CIP-SXT-AMC-FOX	1
AMP-CHL-STR-SOX-TCY-DOX-GEN-CIP	1
AMP-CHL-STR-SOX-TCY-DOX-SXT-CRO-FEP	1
AMP-CHL-STR-SOX-TCY-NAL-DOX-GEN-CIP-SXT-AMC	1
AMP-CHL-STR-SOX-TCY-NAL-DOX-GEN-SXT-AMC-CRO-FEP	1
AMP-CHL-STR-SOX-TCY-NAL-DOX-GEN-SXT-AZM	1
AMP-CHL-STR-SOX-TCY-NAL-DOX-SXT-AMC	1
AMP-CHL-STR-SOX-TCY-NAL-GEN-SXT	1
AMP-CHL-STR-SOX-TCY-SXT-AMC	1
AMP-GEN-CRO-FEP	1
AMP-STR-SOX-TCY-DOX	1
AMP-STR-SOX-TCY-DOX-AMC	1
AMP-STR-SOX-TCY-DOX-SXT	1
AMP-STR-SOX-TCY-SXT	1
CHL-SOX-TCY-DOX	1
STR-NAL	1
STR-SOX-IMP	1
STR-SOX-TCY-NAL-DOX	1

## Sheet: S. London
AMR patterns of Salmonella London isolates
AMR patterns	Number of isolates
AMP-CHL-STR-SOX-TCY-DOX-GEN-SXT-AZM	3
AMP-STR-SOX-TCY-DOX-GEN-CIP-SXT-AZM	3
AMP-STR-SOX-TCY-DOX-GEN-SXT-AZM	3
AMP-CHL-STR-SOX-TCY-DOX-GEN-CIP-SXT-AZM	2
AMP-CHL-STR-SOX-TCY-DOX-GEN-SXT	2
AMP-CHL-STR-SOX-TCY-DOX-GEN-CIP-SXT-AZM-FEP	1
AMP-CHL-STR-SOX-TCY-GEN-CIP-SXT-AZM	1
AMP-CHL-STR-SOX-TCY-GEN-SXT	1
AMP-CHL-STR-SOX-TCY-NAL-DOX-GEN-CIP-SXT-AZM	1
AMP-CHL-STR-SOX-TCY-NAL-DOX-GEN-SXT-AZM	1
AMP-STR-SOX-NAL	1
AMP-STR-SOX-NAL-SXT	1
sensitive	1
STR-IMP	1
AMP-STR-SOX-NAL-DOX-SXT-AMC	1

## Sheet: S. Derby
AMR patterns of Salmonella Derby isolates
AMR patterns	Number of isolates
AMP-CHL-STR-SOX-TCY-DOX-SXT	3
TCY-DOX	3
AMP-CHL-STR-SOX-TCY-NAL-DOX-SXT	2
AMP-CHL-STR-SOX-TCY-NAL-CIP-SXT	1
AMP-CHL-STR-SOX-TCY-NAL-DOX-AMC-CRO-FEP	1
AMP-CHL-STR-SOX-TCY-NAL-DOX-GEN-CIP-SXT	1
CHL-SOX-TCY-DOX	1
STR-TCY-DOX	1
AMP-CHL-STR-SOX-TCY-DOX	1
